# Supplementary material for: Genome-Wide Association Study to Identify QTL for Carcass Traits in Korean Hanwoo Cattle
Source: Animals (Basel). 2023 Aug 28;13(17):2737. doi: 10.3390/ani13172737 (PMC10486602; doi:10.3390/ani13172737)
Supplement: Supplementary file 1 [file animals-13-02737-s001.zip]

Archive with 1 entries (1 files):
- animals-2540008-supplementary.pdf
